# Supplementary material for: D-Allulose Reduces Hypertrophy and Endoplasmic Reticulum Stress Induced by Palmitic Acid in Murine 3T3-L1 Adipocytes
Source: Int J Mol Sci. 2024 Apr 5;25(7):4059. doi: 10.3390/ijms25074059 (PMC11012259; doi:10.3390/ijms25074059)
Supplement: Supplementary file 1 [file ijms-25-04059-s001.zip]

Archive with 2 entries (2 files):
- Supplementary Material 1.pdf
- Supplementary Material 2 - Original Images for Blots.pdf
